# Supplementary material for: A Material Study of Persian-Period Silver Coins and Hacksilber from Samaria
Source: Materials (Basel). 2025 Apr 7;18(7):1678. doi: 10.3390/ma18071678 (PMC11990297; doi:10.3390/ma18071678)
Supplement: Supplementary file 1 [file materials-18-01678-s001.zip]

Archive with 1 entries (1 files):
- materials-3463417-Supplementary Materials.pdf
